# Supplementary material for: Intratumoral Distribution of Lactate and the Monocarboxylate Transporters 1 and 4 in Human Glioblastoma Multiforme and Their Relationships to Tumor Progression-Associated Markers
Source: Int J Mol Sci. 2020 Aug 29;21(17):6254. doi: 10.3390/ijms21176254 (PMC7504270; doi:10.3390/ijms21176254)
Supplement: Supplementary file 1 [file ijms-21-06254-s001.zip]

Archive with 5 entries (5 files):
- Table1S.pdf
- Table3S.pdf
- Table2S.pdf
- Table4S.pdf
- Figure1S.pdf
